# Supplementary material for: Bacterial versus human thymidylate synthase: Kinetics and functionality
Source: PLoS One. 2018 May 1;13(5):e0196506. doi: 10.1371/journal.pone.0196506 (PMC5929524; doi:10.1371/journal.pone.0196506)
Supplement: S1 Table — (XLSX) [file pone.0196506.s003.xlsx]

## Sheet: Sheet1
proton abstraction observed KIEs for human TSase vs [MTHF]
[MTHF] (µM)		avg obs KIE	st dev
4	1.49	1.5125	0.0178536
	1.51
	1.54
	1.51
10	1.3	1.2725	0.0227761
	1.29
	1.25
	1.25
100	1.12	1.088	0.0193907
	1.07
	1.07
	1.08
	1.1
1000	1.13	1.096	0.0215407
	1.08
	1.07
	1.11
	1.09
