# Supplementary material for: Bacterial versus human thymidylate synthase: Kinetics and functionality
Source: PLoS One. 2018 May 1;13(5):e0196506. doi: 10.1371/journal.pone.0196506 (PMC5929524; doi:10.1371/journal.pone.0196506)
Supplement: S2 Table — (XLSX) [file pone.0196506.s004.xlsx]

## Sheet: Sheet1
intrinsic KIEs, hydride transfer, human TSase
1/T	temp, Kelvin	temp, ° C	obs KIE, H/T	avg obs KIE, H/T	st dev, obs KIE, H/T	obs KIE, D/T	avg obs KIE, D/T	st dev, obs KIE, D/T	intrinsic KIEs, H/T	avg intrinsic KIE, H/T	st dev, intrinsic KIE, H/T
0.0035971	278	5	2.35	2.362	0.0348712	1.49	1.49	0.00816497	12.1	11.5967	1.03521
			2.38			1.49			11.7
			2.42			1.5			12.4
			2.32			1.48			10.6
			2.34			1.48			11
						1.5			12.4
									11.4
									11.1
									11.7
									10
									10.4
									11.7
									10.8
									10.5
									11
									9.5
									9.8
									11
									13
									12.6
									13.3
									11.3
									11.7
									13.3
									12.7
									12.3
									13
									11.1
									11.5
									13
0.0034722	288	15	2.75	2.71	0.0384708	1.58	1.566	0.0135647	12.3	12.3355	1.16135
			2.64			1.58			12.7
			2.73			1.57			11.7
			2.73			1.55			10.6
			2.7			1.55			10.3
									14.1
									14.5
									13.4
									12.1
									11.7
									12.9
									13.3
									12.3
									11.1
									10.8
									13
									13.4
									12.4
									11.2
									10.9
									13.6
									14
									12.9
									11.6
									11.3
									10.9
									13.6
									14
									12.9
									11.6
									11.3
0.0033557	298	25	3.04	3.052	0.0278568	1.62	1.614	0.008	11.5	11.172	0.504793
			3.02			1.6			10.4
			3.08			1.62			11.6
			3.09			1.62			11.6
			3.03			1.61			11.1
									11.7
									10.6
									11.8
									11.8
									11.4
									11.2
									10.1
									11.2
									11.2
									10.8
									11.1
									10.1
									11.2
									11.2
									10.7
									11.7
									10.6
									11.7
									11.7
									11.3
0.0032468	308	35	3.42	3.4425	0.0286138	1.64	1.66	0.0167332	9.7	10.65	0.882326
			3.46			1.64			9.8
			3.41			1.67			11.5
			3.48			1.67			11.2
						1.68			11.8
									9.5
									9.5
									11.2
									10.9
									11.5
									9.8
									9.9
									11.6
									11.3
									11.9
									9.4
									9.4
									11
									10.8
									11.3
