# Supplementary material for: Bacterial versus human thymidylate synthase: Kinetics and functionality
Source: PLoS One. 2018 May 1;13(5):e0196506. doi: 10.1371/journal.pone.0196506 (PMC5929524; doi:10.1371/journal.pone.0196506)
Supplement: S3 Table — (XLSX) [file pone.0196506.s005.xlsx]

## Sheet: Sheet1
proton abstraction KIEs for human TSase
temp, °C	1/Temp in Kelvin	obs KIE, H/T	avg obs KIE, H/T	st dev, obs KIE, H/T	Obs KIE, D/T	avg obs KIE, D/T	st dev, obs KIE, D/T	H/T intrinsic KIE raw values	average	stdev
5	0.0035952	1.84	1.792	0.0263818	1.37	1.3675	0.0163936	15.1	17.9381	4.11126
		1.76			1.38			17
		1.78			1.38			17.4
		1.79			1.34			10.5
		1.79						20.9
								23.8
								24.4
								14
								19.1
								21.6
								22.2
								12.9
								17.9
								20.3
								20.8
								12.2
								18.4
								20.8
								21.3
								12.5
								13.6
15	0.0034704	1.82	1.7975	0.0248747	1.33	1.34571	0.00903508	10.2	13.1786	1.72441
		1.76			1.34			11.7
		1.82			1.35			12.7
		1.79			1.35			12
					1.36			13.6
					1.35			13.1
					1.34			11.7
								12.6
								14.5
								15.9
								14.9
								17.1
								16.5
								14.5
								10.2
								11.7
								12.7
								12
								13.6
								13.1
								11.7
								11.1
								12.8
								13.9
								13.1
								14.9
								14.4
								12.8
25	0.003354	1.51	1.5375	0.0192029	1.24	1.2325	0.00829156	11.7	8.85882	1.67334
		1.55			1.22			8.9
		1.56			1.24			12.4
		1.53			1.23			9.7
								9
								6.9
								9.4
								7.5
								8.4
								6.5
								8.8
								7.1
								10.1
								7.4
								7.7
								10.7
								8.4
35	0.0032452	1.91636	1.90576	0.0266055	1.31603	1.30957	0.0104856	5.6	5.876	0.836301
		1.94446			1.3243			6.2
		1.87928			1.31175			5.4
		1.88296			1.30051			4.7
					1.29528			5.3
								6
								6.8
								6.2
								4.9
								4.9
								5.6
								6.3
								5.8
								4.6
								5.8
								6.6
								7.5
								6.9
								5.4
								5.7
								6.5
								7.4
								6.8
								5.4
								4.6
