# Supplementary material for: Bacterial versus human thymidylate synthase: Kinetics and functionality
Source: PLoS One. 2018 May 1;13(5):e0196506. doi: 10.1371/journal.pone.0196506 (PMC5929524; doi:10.1371/journal.pone.0196506)
Supplement: S4 Table — (XLSX) [file pone.0196506.s006.xlsx]

## Sheet: dUMP varied
	100 µM MTHF	V/Et, s-1	V/Et, , s-1
	[dUMP], µM	Without Mg2+	With Mg2+
	0	-0.01318	-0.0122955
	0	-0.03676	-0.0197284
	0	-0.00616	-0.0369659
	1	0.095451	0.129196
	1	0.0776142	0.137681
	1	0.0959331	0.0404944
	2	0.123411	0.154264
	2	0.146551	0.178561
	2	0.153782	0.129775
	5	0.213942	0.199488
	5	0.205384	0.16182
	5	0.205903	0.186624
	10	0.241776	0.245204
	10	0.280977	0.218289
	10	0.294721	0.146647
	50	0.302069	0.359923
	50	0.399963	0.192825
	50	0.408132	0.30695
	100	0.284824	0.341518
	100	0.436614	0.238805
	100	0.451742	0.360517

## Sheet: MTHF varied
	100 µM dUMP	V/Et, s-1	V/Et, , s-1
	[MTHF], µM	Without Mg2+	With Mg2+
	0	-0.00353005	-0.00735401
	0	0.0101297	-0.0211938
	0	2.558e-05	-0.0202822
	2	0.165492	0.198037
	2	0.199866	0.128232
	2	0.22609	0.118976
	5	0.304052	0.34883
	5	0.337008	0.267841
	5	0.359334	0.299273
	20	0.423201	0.467421
	20	0.415872	0.379297
	20	0.445269	0.377369
	50	0.412731	0.464554
	50	0.395875	0.44769
	50	0.451994	0.462389
	100	0.382159	0.475607
	100	0.360904	0.426269
	100	0.411475	0.431624
	200	0.363836	0.389596
	200	0.306669	0.39482
	200	0.321537	0.400726
	500	0.162496	0.362254
	500	0.248665	0.248278
	500	0.196105	0.21148
